# Supplementary material for: Folate-Targeted Curcumin-Loaded Niosomes for Site-Specific Delivery in Breast Cancer Treatment: In Silico and In Vitro Study
Source: Molecules. 2022 Jul 20;27(14):4634. doi: 10.3390/molecules27144634 (PMC9322601; doi:10.3390/molecules27144634)
Supplement: Supplementary file 1 [file molecules-27-04634-s001.zip]

Archive with 1 entries (1 files):
- molecules-1769089-supplementary.pdf
